# Supplementary material for: ECPUB5 Polyubiquitin Gene in Euphorbia characias: Molecular Characterization and Seasonal Expression Analysis
Source: Genes (Basel). 2024 Jul 21;15(7):957. doi: 10.3390/genes15070957 (PMC11275293; doi:10.3390/genes15070957)
Supplement: Supplementary file 1 [file genes-15-00957-s001.zip]

Archive with 4 entries (4 files):
- Cannea et al._Genes 2024_Figure Legends.pdf
- Cannea et al._Genes 2024_Figure S1.tif
- Cannea et al._Genes 2024_Figure S2.tif
- Cannea et. al._Genes 2024_Table S1.pdf
